# Supplementary material for: Microbial composition of spiny ants (Hymenoptera: Formicidae: Polyrhachis) across their geographic range
Source: BMC Evol Biol. 2017 Apr 5;17:96. doi: 10.1186/s12862-017-0945-8 (PMC5382451; doi:10.1186/s12862-017-0945-8)
Supplement: Supplementary file 1 — Specimens of Polyrhachis used in this study. (XLSX 18 kb) [file 12862_2017_945_MOESM1_ESM.xlsx]

## Sheet: Plan1
Table S1. Specimens of Polyrhachis used in this study.
Specimen	Voucher	Country	Species	Subgenus	Biogeography
AS4121	FMNH-INS2842201	Cambodia	Polyrhachis sp. near furcata	Myrmhopla	Oriental
AS4132a	FMNH-INS2842202	Cambodia	Polyrhachis sp.	Polyrhachis	Oriental
AS4132b	FMNH-INS2842202	Cambodia	Polyrhachis sp.	Polyrhachis	Oriental
AS4148a	FMNH-INS2842204	Cambodia	Polyrhachis sp. near furcata	Myrmhopla	Oriental
AS4148b	FMNH-INS2842204	Cambodia	Polyrhachis sp. near furcata	Myrmhopla	Oriental
B30	FMNH-INS2842220	Borneo, Malaysia	Polyrhachis abdominalis	Myrmhopla	Sundaland
BB012	FMNH-INS2842178	China	Polyrhachis bihamata	Polyrhachis	oriental
C790b	FMNH-INS2842170	Australia	Polyrhachis cf. yorkana	Cyrtomyrma	Australia
CAB02	FMNH-INS2842183	Borneo, Malaysia	Polyrhachis boltoni	Hemioptica	Sundaland
CB01	FMNH-INS2842007	South Korea	Polyrhachis lamellidens	Polyrhachis	Palaearctis
CSM1813	CSM1813	Borneo, Malaysia	Polyrhachis sp.	Polyrhachis	Sundaland
RA736a	RA736a	Laos	Polyrhachis dives	Myrmhopla	Oriental
CSM0626b	CSM0626b	Australia	Polyrhachis schoopae	Chariomyrma	Australia
CSM0636	CSM0636	Australia	Polyrhachis argentosa	Hedomyrma	Australia
CSM0655	CSM0655	Australia	Polyrhachis rufifemur	Hedomyrma	Australia
CSM0686	CSM0686	Australia	Polyrhachis foreli	Myrma	Australia
CSM0696a	CSM0696a	Australia	Polyrhachis mucronata	Myrmhopla	Australia
CSM0704	CSM0704	Australia	Polyrhachis robsoni	Cyrtomyrma	Australia
CSM0746	CSM0746	Australia	Polyrhachis thais	Hedomyrma	Australia
CSM0773	CSM0773	Australia	Polyrhachis brevinoda	Cyrtomyrma	Australia
CSM0776	CSM0776	Australia	Polyrhachis abbreviata	Cyrtomyrma	Australia
CSM0797	CSM0797	Australia	Polyrhachis ornata	Hedomyrma	Australia
CSM0804	CSM0804	Australia	Polyrhachis mackayi	Cyrtomyrma	Australia
CSM0826	CSM0826	Australia	Polyrhachis thusnelda	Hagiomyrma	Australia
CSM0830	CSM0830	Australia	Polyrhachis cupreata	Hedomyrma	Australia
CSM0843	CSM0843	Australia	Polyrhachis senilis	Chariomyrma	Australia
CSM0854	CSM0854	Australia	Polyrhachis sokolova	Hagiomyrma	Australia
CSM1806	CSM1806	Borneo, Malaysia	Polyrhachis bihamata	Polyrhachis	Sundaland
CSM1841	CSM1841	Borneo, Malaysia	Polyrhachis danum	Cyrtomyrma	Sundaland
CSM1846	CSM1846	Borneo, Malaysia	Polyrhachis boltoni	Hemioptica	Sundaland
CSM1854	CSM1854	Borneo, Malaysia	Polyrhachis cephalotes	Myrmhopla	Sundaland
CSM1866	CSM1866	Borneo, Malaysia	Polyrhachis inermis	Myrma	Sundaland
CSM1867	CSM1867	Borneo, Malaysia	Polyrhachis armata	Myrmhopla	Sundaland
CSM1868	CSM1868	Borneo, Malaysia	Polyrhachis lepida	Cyrtomyrma	Sundaland
CSM1869	CSM1869	Borneo, Malaysia	Polyrhachis nigropilosa	Myrma	Sundaland
CSM1877	CSM1877	Borneo, Malaysia	Polyrhachis lepida	Cyrtomyrma	Sundaland
CSM2632	CSM2632	Uganda	Polyrhachis sp.	Myrma	Afrotropical
CSM2738	CSM2738	Uganda	Polyrhachis sp.	Myrma	Afrotropical
CSM2745	CSM2745	Uganda	Polyrhachis sp.	Myrma	Afrotropical
DG02	FMNH-INS2842099	Phillipines	Polyrhachis armata	Myrmhopla	Phillipine Islands
DG03	FMNH-INS2842100	Phillipines	Polyrhachis illaudata	Myrma	Phillipine Islands
DG04	FMNH-INS2842101	Phillipines	Polyrhachis carbonaria	Aulacomyrma	Phillipine Islands
DG06	FMNH-INS2842103	Phillipines	(Polyrhachis (Myrmatopa) sp.	Myrmatopa	Phillipine Islands
DG08	FMNH-INS2842105	Phillipines	Polyrhachis bihamata	Polyrhachis	Phillipine Islands
DG09	FMNH-INS2842106	Phillipines	Polyrhachis noesaensis	Myrma	Phillipine Islands
DG11	FMNH-INS2842108	Phillipines	Polyrhachis saevissima	Myrmhopla	Phillipine Islands
DG14	FMNH-INS2842110	Phillipines	Polyrhachis armata	Myrmhopla	Phillipine Islands
DG17	FMNH-INS2842115	Phillipines	Polyrhachis saevissima	Myrmhopla	Phillipine Islands
DG18	FMNH-INS2842116	Phillipines	Polyrhachis bihamata	Polyrhachis	Phillipine Islands
DG19	FMNH-INS2842117	Phillipines	Polyrhachis (Myrmothrinax)	Myrmothrinax	Phillipine Islands
EMS2584	FMNH-INS2842021	Solomon Islands	Polyrhachis campbelli	Hedomyrma	Pacific
EMS2617	FMNH-INS2842022	Solomon Islands	Polyrhachis cf. bismarckensis	Myrmhopla	Pacific
FH1101	FMNH-INS2842191	Uganda	Polyrhachis sp.	Myrma	Afrotropical
GM3589b	ABNC00467	Borneo, Malaysia	Polyrhachis (Myrmothrinax) sp.	Myrmothrinax	Sundaland
GM3627	FMNH-INS2842167	Borneo, Malaysia	Polyrhachis bihamata	Polyrhachis	Sundaland
GM4009	FMNH-INS2842209	Borneo, Malaysia	Polyrachis (Myrmhopla) sp. 3	Myrmhopla	Sundaland
GM507	FMNH-INS2842211	Borneo, Malaysia	Polyrhachis furcata	Myrmhopla	Sundaland
GM894	FMNH-INS2842208	Borneo, Malaysia	Polyrhachis (Myrmhopla) sp. 2	Myrmhopla	Sundaland
GM989	ABNC01058	Borneo, Malaysia	Polyrhachis equina	Campomyrma	Sundaland
IND02	FMNH-INS2841999	India	Polyrhachis rastellata	Cyrtomyrma	Indian Subcontinent
IND05	FMNH-INS2842002	India	Polyrhachis thrinax	Myrmothrinax	Indian Subcontinent
ISR03	FMNH-INS2842137	Israel	Polyrhachis lacteipennis	Myrmhopla	Palaearctis
ISR05	FMNH-INS2842139	Vietnam	Polyrhachis (Myrma) sp.	Myrma	Oriental
ISR06	FMNH-INS2842140	Thailand	Polyrhachis (Myrma) sp.	Myrma	Oriental
ISR07	FMNH-INS2842141	Vietnam	Polyrhachis (Myrmhopla) sp.	Myrmhopla	Oriental
JCM102H	FMNH-INS52507	Palau	Polyrhachis sp.	Chariomyrma	Pacific
JCM120P	FMNH-INS52602	Palau	Polyrhachis sp.	Chariomyrma	Pacific
JCM79D	FMNH-INS52422	Palau	Polyrhachis sp.	Chariomyrma	Pacific
K34	FMNH-INS2842219	Borneo, Malaysia	Polyrhachis armata	Myrmhopla	Sundaland
KATE02	FMNH-INS2842181	South Africa	Polyrhachis schistacea	Myrma	Afrotropical
LD02	FMNH-INS2842154	Ghana	Polyrhachis sp.	Myrma	Afrotropical
LEA01	FMNH-INS2842071	Mozambique	Polyrachis schistaceae	Myrma	Afrotropical
LEA02	FMNH-INS2842072	Mozambique	Polyrachis schistaceae	Myrma	Afrotropical
LEA04	FMNH-INS2842068	Mozambique	Polyrachis schistaceae	Myrma	Afrotropical
LEA05	FMNH-INS2842067	Mozambique	Polyrachis schistaceae	Myrma	Afrotropical
MJ3691	FMNH-INS2842074	Papua New Guinea	Polyrhachis sp.	Chariomyrma	New Guinea
MJ3727	FMNH-INS2842075	Papua New Guinea	Polyrhachis sp.	Chariomyrma	New Guinea
MJ5060	FMNH-INS2842078	Papua New Guinea	Polyrhachis sp.	Unidentify	New Guinea
MJ7811	FMNH-INS2842095	Papua New Guinea	Polyrhachis sexspinosa group	Myrmhopla	New Guinea
MJ8263	FMNH-INS2842082	Papua New Guinea	Polyrhachis sp.	Myrma	New Guinea
MJ8277	FMNH-INS2842083	Papua New Guinea	Polyrhachis sp.	Unidentify	New Guinea
MJ8282	FMNH-INS2842086	Papua New Guinea	Polyrhachis sexspinosa group	Myrmhopla	New Guinea
MJ8283	FMNH-INS2842087	Papua New Guinea	Polyrhachis sp.	Chariomyrma	New Guinea
MJ8291	FMNH-INS2842088	Papua New Guinea	Polyrhachis sp.	Polyrhachis	New Guinea
MJ9243	FMNH-INS2842199	Papua New Guinea	Polyrhachis sp. near bicolor	Myrmhopla	New Guinea
MJ9273	FMNH-INS2842089	Papua New Guinea	Polyrhachis sexspinosa group	Myrmhopla	New Guinea
MJ9277	FMNH-INS2842091	Papua New Guinea	Polyrhachis sp.	Polyrhachis	New Guinea
MJ9280	FMNH-INS2842092	Papua New Guinea	Polyrhachis mucronata-group sp.	Myrmhopla	New Guinea
MJ9286	FMNH-INS2842093	Papua New Guinea	Polyrhachis sp.	Unidentify	New Guinea
MJ9287	FMNH-INS2842094	Papua New Guinea	Polyrhachis sp.	Unidentify	New Guinea
MS1177	FMNH-INS2842018	China	Polyrhachis shixingensis	Campomyrma	Oriental
MS895	FMNH-INS2842222	China	Polyrhachis illaudata	Myrma	Oriental
PH12	FMNH-INS2842057	Gabon	Polyrhachis revoili	Myrma	Afrotropical
PH13	FMNH-INS2842058	Zimbabwe	Polyrhachis schistacea	Myrma	Afrotropical
PH13nn	FMNH-INS2842059	South Africa	Polyrhachis schistocea	Myrma	Afrotropical
PH14	FMNH-INS2842060	South Africa	Polyrhachis gagates	Myrma	Afrotropical
PH16	FMNH-INS2842062	Republic of the Congo	Polyrhachis latharis	Myrma	Afrotropical
PH19	FMNH-INS2842063	Republic of the Congo	Polyrhachis decemdentata	Myrma	Afrotropical
PH20	FMNH-INS2842064	South Africa	Polyrhachis viscosa	Myrma	Afrotropical
PH21	FMNH-INS2842215	Mozambique	Polyrhachis schistacea	Myrma	Afrotropical
PH22	FMNH-INS2842065	Tanzania	Polyrhachis schistacea	Myrma	Afrotropical
PSW5703	FMNH-INS2842051	Australia	Polyrhachis andromache	Myrma	Australia
PSW6454	FMNH-INS2842054	Borneo, Malaysia	Polyrhachis obesior	Myrma	Sundaland
RA0735	RA0735	Singapore	Polyrhachis abdominalis	Myrmhopla	Sundaland
RA0747	RA0747	Australia	Polyrhachis hookeri	Chariomyrma	Australia
RA0750	RA0750	Australia	Polyrhachis aurea	Chariomyrma	Australia
RA0752	RA0752	Australia	Polyrhachis monteithi	Cyrtomyrma	Australia
RA0755	RA0755	Australia	Polyrhachis "BATH3"	Campomyrma	Australia
RA0756	RA0756	Australia	Polyrhachis trapezoidea	Hagiomyrma	Australia
RA0757	RA0757	Australia	Polyrhachis australis	Cyrtomyrma	Australia
RA0765	RA0765	Australia	Polyrhachis ammon	Hagiomyrma	Australia
RA0766	RA0766	Australia	Polyrhachis flavibasis	Campomyrma	Australia
RA0769	RA0769	Australia	Polyrhachis "chario5"	Chariomyrma	Australia
RA0782	RA0782	Myanmar	Polyrhachis illaudata	Myrma	Oriental
RA0783	RA0783	Solomon Islands	Polyrhachis sp.	Hedomyrma	Pacific
RA0784	RA0784	Solomon Islands	Polyrhachis sp.	Myrmatopa	Pacific
RA1154	RA1154	Laos	Polyrhachis mucronata-group sp.	Myrmhopla	Oriental
RA1155	RA1155	Laos	Polyrhachis sp.	Campomyrma	Oriental
RA1157	RA1157	Laos	Polyrhachis illaudata	Myrma	Oriental
RA1158	RA1158	Laos	Polyrhachis mucronata-group sp.	Myrmhopla	Oriental
RA1160	RA1160	Laos	Polyrhachis illaudata	Myrma	Oriental
RA1161	RA1161	Laos	Polyrhachis sp. near furcata	Myrmhopla	Oriental
RA1162	RA1162	Laos	Polyrhachis illaudata	Myrma	Oriental
RA1163	RA1163	Laos	Polyrhachis illaudata	Myrma	Oriental
RA1164	RA1164	Laos	Polyrhachis mucronata-group sp.	Myrmhopla	Oriental
RA736b	RA736b	Thailand	Polyrhachis sp.	Chariomyrma	Oriental
RA736c	RA736c	Thailand	Polyrhachis cf. laevissima	Cyrtomyrma	Oriental
RD001	FMNH-INS2842216	Papua New Guinea	Polyrhachis sp.	Myrmhopla	New Guinea
RK03	FMNH-INS2842173	Australia	Polyrhachis loweryi	Hirtomyrma	Australia
RO122	FMNH-INS2842193	Tansania	Polyrhachis sp.	Myrma	Afrotropical
SKY06	FMNH-INS2842030	Laos	Polyrhachis sp.	Myrma	Oriental
SKY08	FMNH-INS2842032	Singapore	Polyrhachis sp.	Myrmatopa	Sundaland
SKY11	FMNH-INS2842035	Japan	Polyrhachis lamellidens	Polyrhachis	Palaearctis
SKY13	FMNH-INS2842037	Singapore	Polyrhachis abdominalis	Myrmhopla	Sundaland
SKY15	FMNH-INS2842039	Singapore	Polyrhachis sp.	Myrma	Sundaland
SKY18	FMNH-INS2842042	Singapore	Polyrhachis proxima	Myrmhopla	Sundaland
SKY19	FMNH-INS2842043	Singapore	Polyrhachis sp.	Cyrtomyrma	Sundaland
SKY20	FMNH-INS2842044	Singapore	Polyrhachis sp.	Myrmhopla	Sundaland
SKY21	FMNH-INS2842045	Singapore	Polyrhachis nigropilosa	Myrma	Sundaland
SKY22	FMNH-INS2842046	Singapore	Polyrhachis bicolor group	Myrmhopla	Sundaland
SKY24	FMNH-INS2842048	Singapore	Polyrhachis sp.	Myrmothrinax	Sundaland
SL32	FMNH-INS2842217	Borneo, Malaysia	Polyrhachis furcata	Myrmhopla	Sundaland
SL201	FMNH-INS2842163	Peninsula Malaysia	Polyrhachis boltoni	Hemioptica	Sundaland
SL202	FMNH-INS2842164	Peninsula Malaysia	Polyrhachis armata	Myrmhopla	Sundaland
SL282	FMNH-INS2842165	Peninsula Malaysia	Polyrhachis illaudata	Myrma	Sundaland
SOH02	FMNH-INS2842133	Singapore	Polyrhachis beccari	Myrma	Sundaland
SUL02	CAG1a	Indonesia	Polyrhachis (Myrma) sp. 1	Myrma	Wallacea
SUL04	CAW_0003	Indonesia	Polyrhachis sp. 8	Unidentify	Wallacea
SUL05	CAW_0002	Indonesia	Polyrhachis sp. 7	Unidentify	Wallacea
SUL06	CAW_0004	Indonesia	Polyrhachis sp. 9	Unidentify	Wallacea
TAS01	FMNH-INS2842005	Australia	Polyrhachis hexacantha	Campomyrma	Australia
TAS02	FMNH-INS2842006	Australia	Polyrhachis hexacantha	Campomyrma	Australia
TAS03	FMNH-INS2842206	Australia	Polyrhachis phryne	Campomyrma	Australia
TAS04	FMNH-INS2842207	Australia	Polyrhachis semipolita	Campomyrma	Australia
