# Supplementary material for: Microbial composition of spiny ants (Hymenoptera: Formicidae: Polyrhachis) across their geographic range
Source: BMC Evol Biol. 2017 Apr 5;17:96. doi: 10.1186/s12862-017-0945-8 (PMC5382451; doi:10.1186/s12862-017-0945-8)
Supplement: Supplementary file 2 — Bacterial Quantification through 16S rRNA gene (qPCR) of all Polyrhachis samples. Each sample was analyzed in triplicate therefore follows the values of average and standard deviation for each sample. (XLSX 15 kb) [file 12862_2017_945_MOESM2_ESM.xlsx]

## Sheet: Plan1
Table S5. Bacterial Quantification through 16S rRNA gene (qPCR) of all Polyrhachis samples. Each sample was analyzed in triplicate therefore follows the values of average and standard deviation for each sample.
Samples	Average	Standard Deviation
B30	14285.4	1459.31
CSM636	277442	159998
BB012	77246.8	79755.4
CSM0655	105818	49838.2
C790B	15707.7	1492.4
CSM0686	22664	8990.4
AS4121	500148	230326
CAB02	7890.6	1095.84
CSM0696A	305.609	48.3267
AS4132A	153369	14486
CB_01	16282.4	2259.57
CSM0704	143368	14073.9
AS4132B	920889	346567
CSM1813	2723.56	339.495
CSM0746	1278.47	400.393
AS4148A	1.13481e+06	58229.1
RA736A	5.88225	4.38743
CSM0773	352700	78841
AS4148B	903603	35684.7
CSM0626B	226.22	60.483
CSM0776	1.01518e+06	54404.1
CSM0797	121.814	14.1908
CSM1846	307191	70826
CSM2632	699608	93577.8
CSM0804	114498	38817
CSM1854	6090.87	727.931
CSM2738	1.91041e+06	434910
CSM0826	1069.32	212.729
CSM1863	2.15649	0.113943
CSM2745	428294	153236
CSM0830	109341	9102.77
CSM1866	42624.7	19604.8
DG03	167062	57396.8
CSM0843	63767.1	6663.9
CSM1867	199411	176681
DG04	54472.5	8958.25
CSM0854	1.8074	0.188598
CSM1868	45100.6	3431.69
DG06	5834.93	365.981
CSM1806	2558.97	1930.7
CSM1869	275538	87639.7
DG08	27347.2	698.919
CSM1841	394346	161905
CSM1877	22836	7548.88
DG09	47008.3	5841.17
DG11	123872	18672
GM6327	986.116	0
JCM120P	4895.76	2619.44
DG14	48567.5	5727.61
GM4009	12136.1	2148.96
JCM79D	8592.79	5969.36
DG17	646379	48034.1
GM507	2299.55	62.9834
KATE02	10099.4	910.803
DG20	208.827	18.4874
GM894	34799.5	2983.02
LD02	2170.29	82.1795
DG23	46.1228	12.1983
GM989	12302.8	1996.14
LEA01	84225.6	4103.29
EMS2584	1.17551e+06	437448
IND02	18846.9	354.477
LEA02	2852.88	1360.03
EMS2617	124738	1608.57
IND05	103518	11214.8
LEA04	39397.5	7176.27
FH1101	1167.14	155.842
JCM102H	21697.7	2470.08
MJ3691	1.81241e+06	275751
MJ924	88304.9	1290.64
PH12	93972.9	3317.95
MJ3727	1.18694e+06	51429.6
MJ7293	77835.5	9490.56
PH13	196034	11306.5
MJ5060	140461	5849.46
MJ9277	8.00769e+06	492330
PH19	10787	542.068
MJ7811	2082.52	1519.88
MJ9280	746488	130652
PH20	304382	22734
MJ8263	199298	132197
MJ9286	541324	7104.24
PH21	16.7975	10.3764
MJ8282	3.11104e+06	60669.4
MJ9287	135083	14938.6
PH22	26678.1	736.106
MJ8283	15953	1391.64
MS1177	105188	17236.4
PSW5703	1849.44	63.4405
MJ8291	207577	21589.7
MS895	3782.52	224.509
PSW6454	659439	15642.7
RA0735	217957	29544.9
RA0766	8908.32	1386.76
RA1158	28660.7	9572.07
RA0747	33346.9	28988.4
RA0769	13345.4	1264.31
RA1160	3195.04	457.455
RA0750	17473.8	324.024
RA0782	119.962	12.7816
RA1161	154419	37189.9
RA0752	38617.2	1701.47
RA0783	277802	12427.2
RA1162	21325.9	896.632
RA0755	7704.88	1661.09
RA0784	146786	29912.6
RA1163	57831.6	0
RA0756	1.09049e+06	38445.8
RA1154	573265	106056
RA1164	38433.1	7184.91
RA0757	1.09263e+06	148178
RA1155	3762.49	339.047
RA736B	522993	81944.2
RA0765	24479.6	936.828
RA1157	3707.31	254.289
RA736C	224204	187415
RD001	82839.3	2572.46
SKY19	188954	8426.54
SL_28_2	947.523	19.2365
RK03	951.73	45.9049
SKY20	61134.4	824.73
SOH02	48609	2336.85
RO122	51647.3	9613.94
SKY21	65758.7	4277.83
SUL02	94537.7	1673.74
SKY06	28516.1	206.062
SKY22	46795.4	2524.78
SUL04	37735.7	2053.27
SKY11	87411.7	4762.35
SKY24	1.8652e+06	20450.1
SUL05	621506	1.07476e+06
SKY13	1312.93	28.6435
SL32	48890.5	2342.36
SUL06	7395.22	266.3
SKY15	57000.7	2667.65
SL_20_1	415.805	25.7819
TAS01	62738.6	31208.2
SKY18	201432	4659.74
SL_20_2	2019.96	67.1506
TAS02	200722	9118.57
