# Supplementary material for: Microbial composition of spiny ants (Hymenoptera: Formicidae: Polyrhachis) across their geographic range
Source: BMC Evol Biol. 2017 Apr 5;17:96. doi: 10.1186/s12862-017-0945-8 (PMC5382451; doi:10.1186/s12862-017-0945-8)
Supplement: Supplementary file 3 — Percentage of the most common bacteria found in Polyrhachis samples. (XLSX 11 kb) [file 12862_2017_945_MOESM3_ESM.xlsx]

## Sheet: Plan1
Table S2. Percentage of the main bacteria found in Polyrhachis samples.
Bacteria	Total
Enterobacteriaceae	44.4%
Candidatus Blochmannia	15.7%
Enterobacteriaceae;Other	11.9%
Wolbachia	8.8%
Lactobacillus	2.9%
Thiotrichaceae	0.02
Acinetobacter	1.6%
Nocardia	1.2%
Sodalis	0.8%
Entomoplasmatales	0.8%
Others	9.9%
