# Supplementary material for: Microbial composition of spiny ants (Hymenoptera: Formicidae: Polyrhachis) across their geographic range
Source: BMC Evol Biol. 2017 Apr 5;17:96. doi: 10.1186/s12862-017-0945-8 (PMC5382451; doi:10.1186/s12862-017-0945-8)
Supplement: Supplementary file 4 — Analysis of G test. G test of independence (P, FDR_P and Bonferroni_P) across Polyrhachis samples to determine whether OTU presence/absence is associated with different host categories. (XLSX 18 kb) [file 12862_2017_945_MOESM4_ESM.xlsx]

## Sheet: Plan1
Table S3. Analysis of G test of independence (P, FDR_P and Bonferroni_P) across Polyrhachis samples to determine whether OTU presence/absence is associated with different host categories.
Subgenera
OTU	Test-Statistic	P	FDR_P	Bonferroni_P
Enterobacteriaceae_KC137032.1.1513	1534.69257175	0.0	0.0	0.0
Wolbachia_GAWI01000381.110.1633	188.303368265	0.0	0.0	0.0
Wolbachia_LH561383.185.1639	365.081936629	0.0	0.0	0.0
Enterobacteriaceae_KC137050.1.1517	2336.399022	0.0	0.0	0.0
Candidatus Blochmannia_AY336986.1.1275	380.065489064	0.0	0.0	0.0
Nocardia_KC137045.1.1460	147.103973829	0.0	0.0	0.0
Enterobacteriaceae_New.ReferenceOTU13	1029.32056729	0.0	0.0	0.0
Enterobacteriaceae_New.ReferenceOTU10	616.482995925	0.0	0.0	0.0
Enterobacteriaceae_New.ReferenceOTU33	2070.49243815	0.0	0.0	0.0
Candidatus Blochmannia_New.ReferenceOTU70	483.272646665	0.0	0.0	0.0
Enterobacteriaceae_New.ReferenceOTU58	382.465846419	0.0	0.0	0.0
Enterobacteriaceae_New.ReferenceOTU41	1323.35359568	0.0	0.0	0.0
Candidatus Blochmannia_New.ReferenceOTU32	357.263449283	0.0	0.0	0.0
Enterobacteriaceae_New.ReferenceOTU67	225.645022738	0.0	0.0	0.0
Enterobacteriaceae_New.CleanUp.ReferenceOTU0	1739.4795952	0.0	0.0	0.0
Enterobacteriaceae_New.CleanUp.ReferenceOTU897	117.772506256	0.0	0.0	0.0
Sodalis_New.CleanUp.ReferenceOTU3193	383.12801756	0.0	0.0	0.0
Enterobacteriaceae_New.CleanUp.ReferenceOTU3534	150.186434234	0.0	0.0	0.0
Enterobacteriaceae_New.CleanUp.ReferenceOTU3548	539.431512686	0.0	0.0	0.0
Thiotrichaceae_New.CleanUp.ReferenceOTU3680	175.832727429	0.0	0.0	0.0
Enterobacteriaceae_New.CleanUp.ReferenceOTU8080	105.985820992	0.0	0.0	0.0
Enterobacteriaceae_New.CleanUp.ReferenceOTU8921	452.91167329	0.0	0.0	0.0
Enterobacteriaceae_New.ReferenceOTU49	86.7282349349	7.27196081129e-14	1.71681509588e-12	3.94867472053e-11
Wolbachia_GAPE01032969.81.1542	80.9419962491	9.69890834313e-13	2.19437801263e-11	5.26650723032e-10
Lactobacillus_JX863367.1.1405	76.2702395272	7.72937269744e-12	1.67881974988e-10	4.19704937471e-09
Wolbachia_ GAUE02014372.1.1238	68.2022592707	2.67953881306e-10	5.59611375188e-09	1.45498957549e-07
Enterobacteriaceae_New.CleanUp.ReferenceOTU749	47.4203723746	1.81069984373e-06	3.5114643398e-05	0.000983210015145
Haemophilus_HM267665.1.1361	47.284808019	1.91403311012e-06	3.58386199584e-05	0.00103931997879
Species
OTU	Test-Statistic	P	FDR_P	Bonferroni_P
Enterococcus_HG798451.1.1400	185.972356063	0.0	0.0	0.0
Enterobacteriaceae_KC137032.1.1513	9707.01191165	0.0	0.0	0.0
Wolbachia_FR827940.1.1360	1236.16447085	0.0	0.0	0.0
Wolbachia_GAWI01000381.110.1633	1548.65779505	0.0	0.0	0.0
Serratia_FM179752.1.1686	182.416021659	0.0	0.0	0.0
Wolbachia_LH561383.185.1639	2980.66621894	0.0	0.0	0.0
Enterobacteriaceae_KC137050.1.1517	10274.7683019	0.0	0.0	0.0
Prevotella_GQ398426.1.1515	183.208025487	0.0	0.0	0.0
Candidatus Blochmannia_AY336986.1.1275	3753.4986914	0.0	0.0	0.0
Candidatus Rhabdochlamydia_AY223862.1.1366	218.058656017	0.0	0.0	0.0
Nocardia_KC137045.1.1460	592.313282921	0.0	0.0	0.0
Wolbachia_GAPE01032969.81.1542	1304.11533936	0.0	0.0	0.0
Acinetobacter_JN904060.1.1395	332.213663733	0.0	0.0	0.0
Enterobacteriaceae_FJ913065.1.1309	599.846928588	0.0	0.0	0.0
Entomoplasmatales_GU293217.1.1487	243.08501901	0.0	0.0	0.0
Haemophilus_HM267665.1.1361	212.548547935	0.0	0.0	0.0
Lactobacillus_JX863367.1.1405	1482.6984328	0.0	0.0	0.0
Enterobacteriaceae_New.ReferenceOTU13	2461.00271209	0.0	0.0	0.0
Enterobacteriaceae_New.ReferenceOTU10	3620.58928248	0.0	0.0	0.0
Enterobacteriaceae_New.ReferenceOTU33	4534.47207849	0.0	0.0	0.0
Candidatus Blochmannia_New.ReferenceOTU70	3560.4693998	0.0	0.0	0.0
Enterobacteriaceae_New.ReferenceOTU58	3514.13285574	0.0	0.0	0.0
Enterobacteriaceae_New.ReferenceOTU48	332.871775734	0.0	0.0	0.0
Enterobacteriaceae_New.ReferenceOTU41	2020.14563835	0.0	0.0	0.0
Candidatus Blochmannia_New.ReferenceOTU32	1668.63931686	0.0	0.0	0.0
Enterobacteriaceae_New.ReferenceOTU67	3612.74492075	0.0	0.0	0.0
Enterobacteriaceae_New.ReferenceOTU66	825.856472528	0.0	0.0	0.0
Enterobacteriaceae_New.ReferenceOTU49	695.28108579	0.0	0.0	0.0
Enterobacteriaceae_New.CleanUp.ReferenceOTU0	4351.88484667	0.0	0.0	0.0
Candidatus Blochmannia_New.CleanUp.ReferenceOTU187	793.036785737	0.0	0.0	0.0
Enterobacteriaceae_New.CleanUp.ReferenceOTU749	1280.70468026	0.0	0.0	0.0
Sodalis_New.CleanUp.ReferenceOTU3193	3018.79484848	0.0	0.0	0.0
Enterobacteriaceae_New.CleanUp.ReferenceOTU3548	2507.61917472	0.0	0.0	0.0
Thiotrichaceae_New.CleanUp.ReferenceOTU3680	3697.65766106	0.0	0.0	0.0
Enterobacteriaceae_New.CleanUp.ReferenceOTU4597	638.80223185	0.0	0.0	0.0
Candidatus Blochmannia_New.CleanUp.ReferenceOTU4609	669.91155766	0.0	0.0	0.0
Thiotrichaceae_New.CleanUp.ReferenceOTU5225	494.525130588	0.0	0.0	0.0
Enterobacteriaceae_New.CleanUp.ReferenceOTU6148	280.362690826	0.0	0.0	0.0
Entomoplasmatales_New.CleanUp.ReferenceOTU7765	371.771254793	0.0	0.0	0.0
Candidatus Blochmannia_New.CleanUp.ReferenceOTU7912	720.376463652	0.0	0.0	0.0
Enterobacteriaceae_New.CleanUp.ReferenceOTU8080	2004.47116429	0.0	0.0	0.0
Enterobacteriaceae_New.CleanUp.ReferenceOTU8921	2839.8517461	0.0	0.0	0.0
EntomoplasmatalesNew.CleanUp.ReferenceOTU9551	205.073821192	0.0	0.0	0.0
Acinetobacter_HM248444.1.1359	177.395658894	1.11022302463e-16	1.37011614175e-15	6.02851102371e-14
Enterobacteriaceae_New.CleanUp.ReferenceOTU2541	160.592660226	4.64073224293e-14	5.59981690647e-13	2.51991760791e-11
Lactobacillales_FN185731.1.1513	160.368615615	5.02931030155e-14	5.93677281248e-13	2.73091549374e-11
Enterobacteriaceae_New.CleanUp.ReferenceOTU897	153.091453812	6.70241639966e-13	7.74343001067e-12	3.63941210502e-10
Enterobacteriaceae_New.CleanUp.ReferenceOTU3534	151.79011308	1.0593748101e-12	1.19841775392e-11	5.75240521883e-10
Streptophyta_GACN01029607.149.2074	125.296757618	7.96894084054e-09	8.83088750289e-08	4.32713487641e-06
Gluconobacter_New.ReferenceOTU11	125.121296087	8.43009650975e-09	9.15508480959e-08	4.57754240479e-06
Mycoplasma_New.CleanUp.ReferenceOTU4766	117.154233083	1.03486528236e-07	1.10182715357e-06	5.6193184832e-05
Stramenopiles_LN563239.1.1318	109.88669077	9.34718905388e-07	9.76062241587e-06	0.000507552365625
Biogeography
OTU	Test-Statistic	P	FDR_P	Bonferroni_P
Enterococcus_HG798451.1.1400	133.639598232	0.0	0.0	0.0
Enterobacteriaceae_KC137032.1.1513	721.038993359	0.0	0.0	0.0
Wolbachia_FR827940.1.1360	126.732538491	0.0	0.0	0.0
Wolbachia_GAWI01000381.110.1633	615.767525002	0.0	0.0	0.0
Wolbachia_LH561383.185.1639	157.689308267	0.0	0.0	0.0
Enterobacteriaceae_KC137050.1.1517	1700.85969375	0.0	0.0	0.0
Candidatus Blochmannia_AY336986.1.1275	713.520714606	0.0	0.0	0.0
Lactobacillales_FN185731.1.1513	119.667975907	0.0	0.0	0.0
Lactobacillus_JX863367.1.1405	135.181597307	0.0	0.0	0.0
Enterobacteriaceae_New.ReferenceOTU13	605.290336067	0.0	0.0	0.0
Enterobacteriaceae_New.ReferenceOTU10	165.14755451	0.0	0.0	0.0
Enterobacteriaceae_New.ReferenceOTU33	1039.20584882	0.0	0.0	0.0
Candidatus Blochmannia_New.ReferenceOTU70	1133.79115531	0.0	0.0	0.0
Enterobacteriaceae_New.ReferenceOTU58	613.676887015	0.0	0.0	0.0
Enterobacteriaceae_New.ReferenceOTU67	173.699112521	0.0	0.0	0.0
Enterobacteriaceae_New.CleanUp.ReferenceOTU0	691.073909482	0.0	0.0	0.0
Enterobacteriaceae_New.CleanUp.ReferenceOTU897	222.194093526	0.0	0.0	0.0
Sodalis_New.CleanUp.ReferenceOTU3193	109.821362471	0.0	0.0	0.0
Enterobacteriaceae_New.CleanUp.ReferenceOTU3534	107.139133983	0.0	0.0	0.0
Thiotrichaceae_New.CleanUp.ReferenceOTU3680	149.110615158	0.0	0.0	0.0
Candidatus Blochmannia_New.CleanUp.ReferenceOTU4609	110.44697756	0.0	0.0	0.0
Enterobacteriaceae_New.CleanUp.ReferenceOTU8921	1779.28944752	0.0	0.0	0.0
Wolbachia_GAPE01032969.81.1542	97.9849441753	1.11022302463e-16	2.51187959321e-15	6.02851102371e-14
Enterobacteriaceae_New.CleanUp.ReferenceOTU8080	98.0388998329	1.11022302463e-16	2.51187959321e-15	6.02851102371e-14
Candidatus Blochmannia_New.CleanUp.ReferenceOTU7912	88.1681645843	1.23234755733e-14	2.67665889453e-13	6.69164723632e-12
Enterobacteriaceae_New.CleanUp.ReferenceOTU3548	84.9584084053	5.31796828795e-14	1.11063722322e-12	2.88765678036e-11
Candidatus Blochmannia_New.CleanUp.ReferenceOTU1864	77.6918068387	1.42053036001e-12	2.85684439068e-11	7.71347985484e-10
Enterobacteriaceae_New.ReferenceOTU41	70.8424448322	3.04788416727e-11	5.91071822439e-10	1.65500110283e-08
Candidatus Blochmannia_New.CleanUp.ReferenceOTU187	67.5302117855	1.3261702847e-10	2.48313953307e-09	7.20110464592e-08
Leuconostoc_GQ267986.1.1426	58.7484341836	6.24729068477e-09	1.13075961394e-07	3.39227884183e-06
Enterobacteriaceae_New.ReferenceOTU49	58.0741225785	8.37131597375e-09	1.46633050766e-07	4.54562457375e-06
Candidatus Blochmannia_New.ReferenceOTU32	57.7304217507	9.71617708512e-09	1.64871379913e-07	5.27588415722e-06
Enterobacteriaceae_New.CleanUp.ReferenceOTU4597	45.4591388351	1.79677677892e-06	2.95651451804e-05	0.000975649790952
Serratia_FM179752.1.1686	45.2209012775	1.98396896445e-06	3.16851514028e-05	0.00107729514769
Nocardia_KC137045.1.1460	42.8063969728	5.38541784101e-06	8.35509110762e-05	0.00292428188767
Enterobacteriaceae_New.CleanUp.ReferenceOTU749	42.5883797941	5.89037526488e-06	8.88464935787e-05	0.00319847376883
Country
OTU	Test-Statistic	P	FDR_P	Bonferroni_P
Enterobacteriaceae_KC137032.1.1513	2199.23814332	0.0	0.0	0.0
Wolbachia_FR827940.1.1360	187.144632541	0.0	0.0	0.0
Wolbachia_GAWI01000381.110.1633	481.769790905	0.0	0.0	0.0
Wolbachia_LH561383.185.1639	417.7391361	0.0	0.0	0.0
Enterobacteriaceae_KC137050.1.1517	2758.24771843	0.0	0.0	0.0
Candidatus Blochmannia_AY336986.1.1275	897.709576607	0.0	0.0	0.0
Wolbachia_GAPE01032969.81.1542	347.762375123	0.0	0.0	0.0
Lactobacillus_JX863367.1.1405	310.770538107	0.0	0.0	0.0
Enterobacteriaceae_New.ReferenceOTU13	737.913643221	0.0	0.0	0.0
Enterobacteriaceae_New.ReferenceOTU10	191.69087369	0.0	0.0	0.0
Enterobacteriaceae_New.ReferenceOTU33	1429.77802552	0.0	0.0	0.0
Candidatus Blochmannia_New.ReferenceOTU70	2645.7778925	0.0	0.0	0.0
Enterobacteriaceae_New.ReferenceOTU58	2309.08204145	0.0	0.0	0.0
Enterobacteriaceae_New.ReferenceOTU41	150.601416753	0.0	0.0	0.0
Candidatus Blochmannia_New.ReferenceOTU32	123.939799041	0.0	0.0	0.0
Enterobacteriaceae_New.ReferenceOTU67	515.036157545	0.0	0.0	0.0
Enterobacteriaceae_New.ReferenceOTU49	167.658517951	0.0	0.0	0.0
Enterobacteriaceae_New.CleanUp.ReferenceOTU0	1368.5586135	0.0	0.0	0.0
Candidatus Blochmannia_New.CleanUp.ReferenceOTU187	193.933453401	0.0	0.0	0.0
Enterobacteriaceae_New.CleanUp.ReferenceOTU749	122.913514455	0.0	0.0	0.0
Enterobacteriaceae_New.CleanUp.ReferenceOTU897	255.235685736	0.0	0.0	0.0
Candidatus Blochmannia_New.CleanUp.ReferenceOTU1864	493.527485739	0.0	0.0	0.0
Sodalis_New.CleanUp.ReferenceOTU3193	233.408554642	0.0	0.0	0.0
Enterobacteriaceae_New.CleanUp.ReferenceOTU3534	297.14812978	0.0	0.0	0.0
Thiotrichaceae_New.CleanUp.ReferenceOTU3680	272.702210184	0.0	0.0	0.0
Candidatus Blochmannia_New.CleanUp.ReferenceOTU4609	138.783367903	0.0	0.0	0.0
Candidatus Blochmannia_New.CleanUp.ReferenceOTU7912	171.073629474	0.0	0.0	0.0
Enterobacteriaceae_New.CleanUp.ReferenceOTU8080	203.33645532	0.0	0.0	0.0
Enterobacteriaceae_New.CleanUp.ReferenceOTU8921	2096.71350716	0.0	0.0	0.0
Enterobacteriaceae_New.CleanUp.ReferenceOTU3548	95.926311668	1.99840144433e-13	3.61710661423e-12	1.08513198427e-10
Enterobacteriaceae_New.ReferenceOTU66	76.0785052849	8.40140623737e-10	1.47160115706e-08	4.56196358689e-07
Enterobacteriaceae_New.CleanUp.ReferenceOTU6148	67.1616855533	3.11765705474e-08	5.29027431476e-07	1.69288778072e-05
Leuconostoc_GQ267986.1.1426	65.3305665218	6.46192847009e-08	1.06328095735e-06	3.50882715926e-05
Nocardia_KC137045.1.1460	57.5625419886	1.33997934049e-06	2.14002582907e-05	0.000727608781884
