# Supplementary material for: Microbial composition of spiny ants (Hymenoptera: Formicidae: Polyrhachis) across their geographic range
Source: BMC Evol Biol. 2017 Apr 5;17:96. doi: 10.1186/s12862-017-0945-8 (PMC5382451; doi:10.1186/s12862-017-0945-8)
Supplement: Supplementary file 5 — Alpha diversity estimation. Chao1, PD whole tree, Observed OTUs, Simpson and Shannon observed in Polyrhachis individuals. (XLSX 21 kb) [file 12862_2017_945_MOESM5_ESM.xlsx]

## Sheet: Plan1
Table S4. Alpha diversity estimation (Chao1, PD whole tree, Observed OTUs, Simpson and Shannon) observed in Polyrhachis individuals.
Sample	Reads	Shannon	PD_whole_tree	Chao1	Observed_otus	Simpson
AS4121	1065.0	2.1037554058	3.0679	63.5	38.0	0.587650598426
AS4132b	514.0	0.915715422044	2.19579	22.5	12.0	0.264152371724
AS4148a	605.0	1.03359805968	1.98931	28.3333333333	19.0	0.274565944949
B30	153.0	0.651681473342	1.36337	5.5	5.0	0.212824127472
BB012	670.0	2.80279885691	3.13918	81.75	39.0	0.752911561595
C790b	376.0	0.212379277664	3.45822	37.0	9.0	0.0420439112721
CAB02	570.0	2.56141010007	7.39751	176.875	64.0	0.560480147738
CSM0626b	122.0	5.50686867232	10.016	94.0	64.0	0.962125718818
CSM0636	745.0	0.567248239042	3.30396	27.0	18.0	0.128797801901
CSM0655	493.0	0.371873082578	0.98071	4.0	4.0	0.115178420812
CSM0686	793.0	1.662490724	3.74573	37.0	26.0	0.469559464991
CSM0696a	172.0	5.00298572492	10.34107	129.125	70.0	0.915021633315
CSM0704	495.0	0.264550865806	0.9348	4.0	4.0	0.0742291602898
CSM0746	341.0	3.22623040805	10.51778	105.0	51.0	0.720908832913
CSM0773	1384.0	0.515442352324	2.68216	43.5	26.0	0.119125680778
CSM0776	603.0	0.0177073172577	0.9348	2.0	2.0	0.0033112491715
CSM0804	355.0	0.265549617902	1.8917	6.0	5.0	0.0659869073597
CSM0826	408.0	1.32900374386	6.0031	72.0	30.0	0.313425124952
CSM0830	675.0	0.262352965699	1.35637	16.5	9.0	0.0608614540466
CSM0843	896.0	0.460924328515	2.21086	33.0	15.0	0.103767239318
CSM0854	254.0	1.4845035219	1.70546	9.0	8.0	0.541571083142
CSM1806	374.0	2.96987885585	6.62468	80.1	45.0	0.721839343418
CSM1841	598.0	0.91671813265	1.40886	16.5	14.0	0.257340521918
CSM1846	185.0	-0.0	0.0	1.0	1.0	0.0
CSM1867	401.0	0.0251579877769	0.64222	2.0	2.0	0.00497509343847
CSM1868	390.0	1.82534809635	5.00679	61.1428571429	34.0	0.43798816568
CSM1869	86.0	-0.0	0.0	1.0	1.0	0.0
CSM1877	404.0	4.8606312152	10.9771	210.066666667	96.0	0.918378100186
CSM2632	359.0	0.313728250189	1.2531	10.0	7.0	0.0759149913486
CSM2738	1190.0	1.95427628096	1.82638	45.5	43.0	0.533186921828
CSM2745	141.0	-0.0	0.0	1.0	1.0	0.0
DG04	162.0	1.93987287733	1.85788	19.2	15.0	0.593583295229
DG06	279.0	1.90351769164	1.4892	23.3333333333	14.0	0.653665805938
DG08	374.0	0.525931796513	0.93267	16.0	10.0	0.123537990792
DG11	340.0	0.969131944227	1.57506	40.0	12.0	0.294584775087
DG14	232.0	1.05475155824	1.18341	31.0	10.0	0.361177170036
DG17	495.0	0.828219138682	1.78994	26.0	11.0	0.230180593817
DG18	305.0	1.28459360556	1.80613	17.5	10.0	0.515001343725
DG19	82.0	2.37355776255	3.48874	25.2	18.0	0.587745389649
EMS2584	684.0	0.615899671787	0.96789	6.0	6.0	0.180115249136
EMS2617	783.0	0.418576507032	1.43322	32.0	11.0	0.107795116207
FH1101	188.0	1.75477750638	1.09932	21.0	14.0	0.556473517429
GM3589b	717.0	1.28142153126	0.86719	15.0	10.0	0.531577217174
GM3627	336.0	0.704031192636	3.13183	41.0	13.0	0.169288548753
GM4009	581.0	1.92467489217	3.25037	28.0	19.0	0.63624648582
GM507	226.0	1.82656144528	2.40857	32.0	11.0	0.664969848853
GM894	192.0	1.14225886472	1.77695	17.5	10.0	0.377332899306
GM989	443.0	0.115414057618	1.86781	16.0	6.0	0.0224204964102
IND02	507.0	1.20919602137	1.94877	20.0	13.0	0.435403366673
IND05	877.0	0.972065396663	1.15318	35.0	14.0	0.293563238416
ISR03	114.0	5.55614549643	10.69196	112.214285714	62.0	0.969221298861
ISR05	90.0	2.91140645366	4.44414	37.0	24.0	0.689382716049
ISR06	222.0	4.85004656022	10.08744	165.176470588	81.0	0.897897897898
ISR07	169.0	5.09490707244	10.247	125.909090909	62.0	0.948636252232
JCM102H	413.0	0.205936375701	1.93675	7.75	7.0	0.0430207130252
JCM120P	419.0	0.414356273664	2.14322	48.0	12.0	0.0927199093193
JCM79D	317.0	0.846894317962	2.54186	41.0	13.0	0.221755615042
KATE02	185.0	0.327702808019	1.89038	12.0	7.0	0.0739810080351
LD02	315.0	0.660529736815	2.80479	24.5	17.0	0.140307382212
LEA02	300.0	1.05805261545	3.98843	45.0	25.0	0.224822222222
LEA04	233.0	0.291837313988	0.91388	8.0	5.0	0.0750428263552
MJ3691	491.0	0.271690710578	1.7004	7.0	7.0	0.0599798408004
MJ3727	504.0	0.103301537263	1.57633	16.0	6.0	0.0197231670446
MJ5060	100.0	1.58765465373	1.79612	15.0	10.0	0.5486
MJ7811	249.0	0.23662927776	1.37826	5.5	5.0	0.0551926581829
MJ8263	960.0	0.808673598794	1.7712	14.5	13.0	0.2190234375
MJ8277	224.0	1.12124015503	0.9758	5.0	5.0	0.431481186224
MJ8282	383.0	1.19913241248	2.2033	53.0	17.0	0.313656784081
MJ8283	219.0	1.14747144502	2.50856	65.5	20.0	0.261462438231
MJ8291	368.0	1.31030590984	2.73524	47.0	30.0	0.284277528355
MJ9243	804.0	2.13171133929	1.5856	50.0	24.0	0.698757456499
MJ9273	339.0	0.631098706054	1.05595	6.5	6.0	0.207812323248
MJ9277	711.0	0.0700445751727	1.0144	5.0	4.0	0.0139934839502
MJ9280	886.0	1.2051214708	3.18201	35.4285714286	26.0	0.348419609781
MJ9286	603.0	0.962474422466	1.7844	29.25	18.0	0.295988273118
MS1177	915.0	1.71810850915	2.34646	27.5	24.0	0.548294663919
MS895	409.0	1.88482912913	1.85377	43.0	15.0	0.628798249652
PH12	338.0	1.41069908492	1.50342	21.0	11.0	0.5146353419
PH13	76.0	3.80053383413	3.67915	40.3333333333	22.0	0.902354570637
PH13nn	431.0	1.19863994149	1.38497	12.0	10.0	0.487002115622
PH14	393.0	1.08286478976	1.07743	35.5	13.0	0.409390802142
PH16	947.0	2.11111960297	1.46137	38.4285714286	32.0	0.640972603977
PH19	425.0	2.99025020486	4.77314	81.1111111111	45.0	0.74491349481
PH21	147.0	1.54128982121	0.98725	20.0	10.0	0.52755796196
PH22	208.0	0.571982159992	1.53408	11.0	8.0	0.146403476331
PSW5703	353.0	1.42364695446	2.85628	29.0	22.0	0.33578633967
PSW6454	1271.0	1.28081889458	1.86557	16.3333333333	13.0	0.493251068903
RA0735	1064.0	1.45379313323	4.39119	55.4285714286	31.0	0.545409576573
RA0747	225.0	0.741080098057	1.11785	6.0	6.0	0.226409876543
RA0750	416.0	1.51570762226	4.44551	40.375	29.0	0.384788738905
RA0755	445.0	1.23922266692	5.16021	142.333333333	34.0	0.27252114632
RA0756	603.0	0.859806313084	1.26363	11.5	11.0	0.234543149372
RA0757	527.0	0.0795359784737	1.35634	11.0	5.0	0.0151082530092
RA0765	1356.0	2.74550849239	7.82596	89.5454545455	60.0	0.65165200442
RA0766	532.0	2.2361999218	4.66418	155.5	29.0	0.723648877834
RA0769	416.0	1.89672549816	1.63767	20.0	15.0	0.568763868343
RA0782	218.0	4.24836759564	11.44134	134.75	63.0	0.871854221025
RA0784	722.0	0.527644123375	2.09048	26.0	12.0	0.152657668373
RA1154	96.0	0.25015240246	1.34386	7.0	4.0	0.0611979166667
RA1155	97.0	3.05152490359	5.28051	381.0	30.0	0.757572536933
RA1157	151.0	0.741872454323	2.54187	92.0	14.0	0.164203324416
RA1158	243.0	1.23130528695	2.37657	23.3333333333	14.0	0.377686328304
RA1160	206.0	1.97895646656	4.0375	74.5	22.0	0.549297766048
RA1161	1290.0	0.875321954024	2.39251	33.8571428571	26.0	0.220441079262
RA1162	374.0	3.61994194722	6.60961	96.3333333333	55.0	0.806986187766
RA1164	218.0	1.03159186736	1.91558	27.0	13.0	0.280742361754
RA736b	351.0	0.196728317748	1.006	5.5	5.0	0.044885999302
RA736c	755.0	0.450182334439	2.03597	28.0	16.0	0.100058769352
RD001	588.0	0.291754041037	3.10775	48.0	12.0	0.0601427645888
RK03	212.0	0.914766306083	2.59798	21.0	14.0	0.220140619438
RO122	943.0	1.27282881831	3.55259	40.5	24.0	0.424155663937
SKY06	267.0	0.319510044425	2.89697	46.0	10.0	0.0661532634768
SKY11	439.0	0.536939738809	2.07648	10.75	10.0	0.134744008178
SKY13	340.0	2.38295340553	3.68083	97.0	19.0	0.764584775087
SKY15	494.0	0.291958691768	2.16903	20.5	10.0	0.0634824370175
SKY18	866.0	2.20922735867	3.27678	72.625	41.0	0.680786606148
SKY19	370.0	0.459827900347	3.02502	33.3333333333	15.0	0.0947260774288
SKY20	414.0	1.95586818108	2.50645	21.1428571429	19.0	0.626257322225
SKY21	690.0	0.838061403645	5.965	59.1428571429	32.0	0.173593782819
SKY22	893.0	2.53209055904	5.21382	55.5454545455	40.0	0.753673275658
SKY24	921.0	0.107719083792	1.59951	7.5	6.0	0.02155991045
SL201	76.0	3.5868822049	4.65922	87.75	30.0	0.794667590028
SL282	115.0	3.02899800245	3.86354	38.6	23.0	0.791379962193
SL32	1076.0	2.11538551014	3.87579	72.1111111111	44.0	0.611180401045
SOH02	194.0	1.52434060059	2.60369	16.5	16.0	0.374056754172
SUL02	775.0	1.19583584628	4.06477	38.5	28.0	0.375215816857
SUL04	542.0	0.443235903166	1.79607	10.5	9.0	0.119510899906
SUL05	257.0	4.98957240814	8.30025	112.153846154	69.0	0.931005768445
SUL06	383.0	1.86553752618	3.83408	35.1428571429	24.0	0.540667671059
TAS02	626.0	2.24272769432	2.23196	35.75	22.0	0.684221539467
TAS03	158.0	1.31572502212	0.95239	12.0	9.0	0.434946322705
TAS04	129.0	1.06384382201	0.93845	4.0	4.0	0.44552611021
